# Supplementary material for: The trend and pattern of adult mortality in South-Central Ethiopia: analysis using the 2008-2019 data from Butajira Health and Demographic Surveillance System
Source: Glob Health Action. 2022 Sep 30;15(1):2118180. doi: 10.1080/16549716.2022.2118180 (PMC9542780; doi:10.1080/16549716.2022.2118180)
Supplement: Supplemental Material [file ZGHA_A_2118180_SM4044.zip]

Archive with 3 entries (3 files):
- Sup_table_2._Temp_trend_in_the_broad_CoD.doc
- Supplementary_Table_1._InterVA4_CoD_8.doc
- Supporting_document_Key_questions.doc
